# Supplementary material for: Effects of Managed and Unmanaged Floral Margins on Pollination Services and Production in Melon Crops
Source: Insects. 2023 Mar 20;14(3):296. doi: 10.3390/insects14030296 (PMC10051670; doi:10.3390/insects14030296)
Supplement: Supplementary file 1 [file insects-14-00296-s001.zip]

Archive with 1 entries (1 files):
- insects-2244622-supplementary.pdf
